# Supplementary material for: Olive Pomace Oil versus High Oleic Sunflower Oil and Sunflower Oil: A Comparative Study in Healthy and Cardiovascular Risk Humans
Source: Foods. 2022 Jul 22;11(15):2186. doi: 10.3390/foods11152186 (PMC9331821; doi:10.3390/foods11152186)
Supplement: Supplementary file 1 [file foods-11-02186-s001.zip]

Archive with 1 entries (1 files):
- foods-1804320-supplementary.pdf
